# Supplementary material for: Impact of rapid genomic testing on clinical outcomes of acutely unwell children presenting with severe epilepsy
Source: Eur J Hum Genet. 2025 May 21;33(10):1324–32. doi: 10.1038/s41431-025-01870-5 (PMC12479891; doi:10.1038/s41431-025-01870-5)
Supplement: Supplementary file 1 — Supplementary clinical and genomic data [file 41431_2025_1870_MOESM1_ESM.xlsx]

## Sheet: Sheet1
category	gender	phenotype	ethnicity	date req	age test	result date	age Dx	classification	result details	T/D/S	gene	TAT	Mx active changes	Mx active change details	Mx details	VUS to LP/P		at 12/12, Seizure continued or stopped?	If continued, Freq of SZ	50% reduction in SZ freq?	admission to ICU/A&Es	medication changes	PICU
SZ+	M	movement disorder, epilepsy, hypotonia, dysmo	WB	2020-09-24	150	2020-10-02	156	n	no	unk	n/a	11	No
SZ+	F	axial hypotonia, early developmental delay, myoclonic seizures, developmental regression	WB	2020-08-13	638	2020-08-25	680	n	no	unk	n/a	11	No
SZ+	M	focal onset seizures, intellectual disability, tall stature, autism, café au lait macules	mixed	2020-07-08	3285	2020-07-16	3605	incidental	XD incidental	unk	DMD	9	yes	disease specific info given
SZ+	f	Microcephaly, seizures, dysmorphic	BA Pakistani	2021-12-21	8	2022-01-02	20	p	AR, Homozygous for ASNS nonsense variant: asparagine synthetase deficiency	trio	ASNS	12	yes	Palliation	Palliation			deceased 3 months after Dx	n/a	n/a	n/a	n/a
SZ+	F	Severe developmental delay, microcephaly, visual impairment, seizure disorder with infantile spasms focal	Other	2021-01-29	13	2021-02-08	23	p	AR, homozygous	trio	BRAT1	10	Yes	Palliation	Palliation			Deceased a week after Dx	n/a	n/a	n/a	n/a
SZ	F	Onset of epilepsy aged 10; two admissions with status epilepticus;	unknwon	2020-05-15	3647	2020-05-29	3943	n	no	unk	n/a	14	No
SZ	m	neonatal seizures at 20 hours old. Mother did not have Sz. Sz Resolved by less than 1 week old and remained SZ free after discharge.	Other W	2020-05-02	0	2020-05-27	25	p	AD, LoF KCNQ2 pathogenic variant, maternally inherited, diagnosed with benign familial neonatal seizure.	trio	KCNQ2	25	Yes	drug added	Commenced on phenobarbitone. discontinue pyridoxine and biotin. and continue on levetriacetam.			stopped		yes	No	discharged by neurology clinic
SZ+	M	Ventilator dependent; seizures	WB	2020-02-20	10	2020-03-09	29	n	no	unk	n/a	18	No
SZ+	M	Global developmental delay; progressive ataxia and spastic paraparesis; epilepsy onset 2019; swallowing difficulties onset 2019; dilated cardiomyopathy onset 2020; failure to thrive; ichthyosis	BA Pakistani	2020-01-31	3687	2020-02-17	3697	incidental p	incidental	unk	g6pd	18	yes	disease specific info given
SZ+	M	Cleft palate; choanal atresia; laryngomalacia; seizures; large anterior fontanelle; dysmorphic features; spastic diplegia; small PFO; dysplastic AV; cranial nerve palsies; hearing loss; respiratory difficulties; hydronephrosis	unknown	2019-12-24	260	2020-01-10	255	n	No	unk	n/a	17	No
SZ+	M	Seizure, hydrocephalus, right anophthalmia	WB	2019-12-11	451	2019-12-20	396	n	no	unk	n/a	9	No
SZ+	M	Neonatal encephalopathy, absence of spontaneous breathing, no spontaneous movements, fixed flexion deformities, multiple seizures	WB	2021-04-01	11	2021-04-13	23	p	AD, heterozygous	unk	DNM1	12	No
SZ+	F	Polymorphic epilepsy, cognitive and speech regression.	WB	2020-10-02	2458	2020-10-09	2465	n	normal report	unk	n/a	7	No
SZ+	f	tonic clonic seizures, apnoa, hypotonic, weak swallow, British Indian	BA British Indian	2022-04-11	12	2022-04-28	25	incidental p	incidental 2p21 homozygous deletion. Contiguous deletion syndrome Congenital myesthemia syndrome and cystinuria. Confirmed on array. SLC3A1 and PREPL deletion.	trio	2p21 homozygous deletion (SLC3A1, PREPL)	17	yes	drug added or initiation	Drug Change (Pyridostigmine)
SZ+	m	seizures, elevated lactate, hypoglycaemia, brain MRI abnormal, FTT	BA Pakistani	2022-04-11	3	2022-05-05	27	p	AR, homozygous for a pathogenic MOCS2 frameshift variant, MOCS2-related molybdenum cofactor deficiency type B	trio	MOCS2	24	no		info, RR counsellor appt
SZ+	M	Reduced fetal movements, polyhydramnios, epileptic encephalopathy	Other	2021-02-19	44	2021-03-03	56	n	normal report	unk	n/a	12	No
SZ+	M	Lissencephaly and seizures	BA Pakistani	2021-02-19	19	2021-03-01	29	p	XLD, Hemizygous	unk	ARX	10	No
SZ+	F	Hypotonia, burst suppression, hypoventilation, high blood ammonia, head lag, jittery movements, flat anterior fontanelle, no spontaneouus eye opening and weak palmar grasp	unknown	2021-08-06	11	2021-08-24	29	p	AR, compound het	unk	GLDC	18	Yes	Palliation	Palliation			deceased before results	n/a	n/a	n/a	n/a
SZ+	M	Seizures, poor respiratory drive, tachycardia	BA Pakistani	2021-04-27	27	2021-05-04	34	p	AD, heterozygous	unk	ANKRD11	7	No		passed away prior to result
SZ+	M	Seizures, apnoea, abnormal posturing, hypotonic, strong gag reflex, no suck, weak grasp, long tapered fingers, abnormal movement, scissoring of the arms, poor tone, episodes of desaturation	unknown	2021-08-17	26	2021-09-14	54	p	5p15 dup	unk	5p15 duplication		No
SZ	M	Seizures and intermittent jerky movements	unknwon	2021-05-13	21	2021-05-25	33	VUS	VUS	trio	SCN8A	12	No
SZ+	F	Developmental delay, seizures, valproate induced hyperammonaemia, generalised atrophy	BA Pakistani	2021-05-14	1863	2021-05-26	1875	n	normal report	unk	n/a	12	No
SZ+	F	proximal tubulopathy, lactic acidosis, seizure, polyhydramnios	BA Pakistani	2020-07-01	58	2020-07-13	105	p	AR, homozygous	trio	BSND	12	no		recurrence risk
SZ+	f	Congenital brain malf. Dilated ventricles, periventricular cysts, subdural haemorrage at left occipital and temporal area and around lateral ventricle, diffused abn frontaln and parietal lobes,gyral patterns. OFC 11th.	WB	2021-04-16	9	2021-08-05	120	VUS initially later p	AR, compound het, Initialy negative, developed SZ, biallelic variants in CAD (pathogenic plus 'hot' VUS), responsive to uridine. 2023 renalysis and reclassified as LP/P	trio	CAD	111	yes	drug added or initiation	uridine added	additional PP4 evidence		stopped	n/a	yes	No	weaning keppra at 12 month post Dx
SZ+	F	Developmental delay, autistic behaviour, speech delay, macrocephaly, obesity, tall stature, seizure-like episodes, unilateral transverse limb defect	WB	2021-06-22	1441	2021-06-30	1449	n	normal report	unk	n/a	8	No
SZ	m	Refractory focal seizures from 48 hours after birth. FHx of congenital hypothyroidism in sisters. Resolved - ?	BA Pakistani	2020-09-30	13	2020-10-16	29	p	AD, LoF, KCNQ2, heterozugous, de novo, LoF, LP	trio	KCNQ2	16	Yes	drug added or initiation	phenobarbitone			Stopped (1 short-lived sz only)		yes	No	discontinued
SZ	M	neonatal epilepsy	unknown	2021-07-28	25	2021-08-10	38	p	AD, over-all GoF, de novo, SCN2A	trio	SCN2A	13	Yes	drug added or initiation	Drug changed to carbamazepine			stopped			No	weaned off,no medication for seizure
SZ	F	Neonatal seizures; multifocal seizures	BA Pakistani	2020-04-20	21	2020-04-30	39	p	AR, homozygous	trio	SLC13A5	10	no		diagnosis and parental counselling given. Information on prognosis - developmental delay
SZ+	M	Seizures, infantile encephalopathy, episodes of tonic stiffening and cyanosis, prolonged life threatening apnoeas, mild axial hypotonia	WB	2021-08-05	27	2021-08-16	38	n	normal report	unk	n/a	11	No
SZ+	m	Seizures. Encephalopathy. Developmental Delay.	BA Pakistani	2022-07-06	117	2022-07-25	138	LP	AR, PRUNE1 homozygous LP	trio	PRUNE1	19	no
SZ+	m	Stroke like episodes, seizures, dystonia, bilateral basal ganglis changes on MRI with rapid deterioration. Now for palliative care in hospice.	WB	2020-05-07	101	2020-06-28	172	VUS initially later p	AR, Homozygous VUSes in SUOX (Isolated Sulfite Oxidase Deficiency)	trio	SUOX	52	yes	Palliation	Palliation	additional PP4 evidence - MRI and biochem analysis		Deceased before result ready	n/a	n/a	n/a	n/a
SZ+	m	Infantile spasms and regression, Mixed White and Asian	mixed	2022-04-07	198	2022-04-27	218	LP	AD,de novo pathogenic STXBP1	trio	STXBP1	20	no
SZ+	M	Epileptic encephalopathy, global developmental delay	unknwon	2021-08-03	2497	2021-08-13	2507	n	negative	unk	n/a	10	No	screen extraneurological features	Echo, USS, ophthalmology and audiology due to risks involved with chromosomal rearrangement
SZ	F	Neonatal seizures, jerking movements, eye rolling, lip smacking, focal limb jerking, severe tachycardia	unknown	2021-07-28	33	2021-08-04	40	p	AR, loF	unk	SLC6A5	7	Yes	drug added. referral	referral to specialities - neurology			stopped			No	clonazepam after diagnosis, weaned off at 1 year
SZ+	F	fever, headache, ataxia, encephalopathy, refractory status epilepticus and severe cerebral oedema	BB	2021-10-20	2044	2021-08-11	2063	n	negative	Trio	n/a	19	No
SZ	F	Focal onset seizures	unknown	2021-10-22	106	2021-01-11	116	n	negative	Trio	n/a	10	No
SZ	F	Seizures and epileptic encephalopathy	WB	2021-07-21	44	2021-07-30	53	p	AD, GoF, heterozygous, GoF variant by Bioportal, KCNQ2	unk	KCNQ2	9	No
SZ+	M	Neonatal seizures, developmental regression, tremor, bilateral ptosis, respiratory arrest	unknown	2021-11-24	260	2021-06-12	272	LP	AR, homozygous, biparental	Trio	SLC52A3	12	yes	drug added or initiation	riboflavin			stopped			remained in hospital for long term ventilation at 12 months, no seizure documented, normal EEG on riboflavin	remained on riboflavin	at least once
SZ+	m	dev delay, infantile spasms, severe hypertrophic cardiomyopathy, LVH, consanguinity, poor swallow, hypotonia, esotropia, roving eyes.	BA Pakistani	2020-10-08	303	2020-11-11	337	VUS initially later p	AR, solo epilepsy panel informative homozygous TBcK, homo VUS D2HGDH	solo	TBCK homozygous	33	No		info RR counselling
SZ+	f	seizures regresssion	WB	2020-08-17	348	2020-09-02	364	p	XLD, de novo ALG13 pathogenic	trio	ALG13	16	yes	drug added or initiation	ketogenic diet added			SZ increased	absence sz most days, myoclonic jerks, focal tonic movements - 2 to 3 a day in bad days, none some days.	no	5 - 2 were NG-tube related issues	clobazam, Topiramate, kitogenic diet (stopped prednisolone, nitrazepam, vigabatrin, sodium valporate
SZ+	F	Progressive myoclonic epilepsy, developmental regression	WB	2021-12-21	1372	2022-01-05	1388	n	negative	Trio	n/a	16	No
SZ+	M	Acute early neonatal onset epileptic encephalopathy, seizures and lip smacking	BA other	2021-12-31	21	2022-01-11	32	n	negative	Trio	n/a	11	No
SZ+	M	Infantile spasms, encephalopathy, dysmorphic features	BA Pakistani	2022-02-08	173	2022-02-16	181	n	negative	Trio	n/a	8	No
SZ+	M	Apnoea, cerebral atrophy, global developmental delay, epilepsy, dystonia, desaturations, cortical changes. Known molecular diagnosis of Lesch-Nyhan	WB	2022-02-17	2705	2022-02-28	2716	n	negative	Trio	n/a	11	No
SZ	M	new onset refractory status epilepticus	unknown	2022-05-04	3011	2022-05-13	3020	n	negative	Trio	n/a	9	No
SZ	F	Epileptic encephalopathy, hypertension, multifocal afebrile seizures and multifocal epilepsy	mixed	2021-10-12	47	2021-12-21	58	P	AD, GoF, de novo, SCN8A	Trio	SCN8A	11	yes	drug added or initiation	Drug changed - Switched to Sodium channel blocker, lamotrigine and nitrazepam in view of initial partial response pre-diagnosis to carbamazepine			continued	multiple daily	no	2 A&e	started on ketogenic diet
SZ+	F	Encephalopathy, seizures and mild learning difficulties	BA British Indian	2022-09-14	2950	2022-10-24	2990	VUS	VUS	Trio	TLR3	40	No
SZ+	m	Seizures. Encephalopathy. Liver dysfunction. Developmental delay.	WB	2022-07-07	2749	2022-07-22	2764	n	negative	duo - mother	n/a	15	No
SZ	f	4/52 baby, epileptic encephalopathy	WB	2022-01-31	64	2022-02-09	73	p	XKD, de novo, heterozygous pathogenic CDKL5 variant	trio	CDKL5	9	no
SZ+	M	developmental delay, seizure, abnormal eye movement	WB	2020-06-16	179	2020-06-26	365	p	AR, homozygous	trio	HADHB	10	no
SZ	m	Seizures. Encephalopathy. Hallucinations. MRI NAD	WB	2022-06-30	1720	2022-07-14	1724	n	negative	trio	n/a	14	No
SZ	f	Refractory epilepsy	WB	2022-06-15	1850	2022-07-11	1876	n	negative	trio	n/a	26	No
SZ	f	2mo. poor weight gain, seizures since first week of life, EEG suggestive of evolving encephalopathy.	WB	2022-04-01	43	2022-05-30	102	p	CNV consistent with array finding, de novo ~3Mb duplication 2q34.3 related epilepsy syndrome (SCN1A,SCN2A, SCN3A included)	trio	2q24.3 dup (SCN1A,2A, 3A included)	20	Yes	drug added	added carbamazepine. stopped pyridixine and biotin			stopped		yes	No	continue on Carbamazepine but naturally weaned off as dosa not adjusted for her weight gain
SZ	m	Seizures. Encephalopathy. Chorea. Developmental delay	WB	2022-05-13	78	2022-06-01	96	VUS	TAF1 maternally inherited variant	trio	TAF1	19	no
SZ+	M	global developmental delay, epileptic spasms, generalised epilepsy, intellectual disability (profound), infantile encephalopathy	BA British Bagladeshi	2021-06-29	710	2021-07-13	724	p	9p24 del, 9p24 dup, 12q24 dup, de novo pathogenic imbalance identified	trio	9p24 del, 9p24 dup, 12q24 dup	14	No
SZ+	M	Acute developmental regression, motor, visual and cognitive deterioration and epilepsy	BA British Bagladeshi	2021-05-13	775	2021-05-24	786	p	AR, biparental homozygous KCTD7	trio	KCTD7	11	Yes	referral	Referral to neurometabolic specialist team			stopped		yes	7 A&E, 1 carbamazepine OD, other dystonia/PEG related	started on tetrabenazine for dystonia
SZ	m	16yo. focal sz since 4yo. Recent deterioration and developed nocturnal frontal lobe epilepsy 10/night. May require invasive tests.	BA Pakistani	2022-03-14	5897	2022-04-25	5939	n	negative	trio	n/a	42	No
SZ+	f	Seizure at 2y10m, normal devt. MRI showed cortical malformation with ? Previous cerebral haemorrhage ? Calcification	BB	2022-03-04	1102	2022-04-05	1134	n	Negative	trio	n/a	32	No
SZ	m	Myoclonus. Status Epilepticus in a previously well child, Mixed - Romanian and White British	Other W	2020-05-27	1912	2020-06-15	104	p	AD, DNM1L pathogenic de novo heterozygous	trio	DNM1L	19	no
SZ	m	infamtile spasms abn EEG, mixed white and Asian	mixed	2022-05-30	117	2022-06-16	134	p	AD,de-novo missense pathogenic variant in CYFIP2	trio	CYFIP2	17	no
SZ	m	Atonic drop episodes ? Infantile spasms, with bilateral epileptogenic foci on EEG and mri showing symmetrical T2 hyperintensity and diffusion restriction in the central tegmental tracts within the pontine tegmentum	Other W	2021-11-16	269	2021-12-02	285	n	negative	trio	n/a	16	No
SZ	f	3 y.o. previously well. 3 month history seizures, inc frequency, deteriorating EEG, requiring 4 AEDs, ?envolving epileptic encephalopathy (nb initial poor info R14, and delay in bloods)	WB	2020-07-28	1176	2020-08-18	1166	n	negative	trio	n/a	21	No
SZ	M	early onset multiple focal seizures	WB	2022-06-21	138	2022-07-05	152	LP	AD,GoF likely, ?consequence. pat inherited, SCN2A, heterozygous	Trio	SCN2A	14	yes	drug added or initiation	added carbamezepine			did not attend f/u	no f/u info	no f/u info	no f/u info	no f/u info
SZ	f	Refractory status epilepticus,?autoimmune encephalaitis,?genetic encephalopathy,?mitochondrial Now deceased.unexplained cause.	BA British Indian	2021-05-06	4560	2021-05-17	4571	n	Negative.	trio	n/a	11	No					continued
SZ	f	Sudden-onset refractory epilepsy	WB	2020-01-09	1974	2020-01-20	1836	VUS	VUS SYNGAP1	solo	SYNGAP1	11	no					did not attend f/u
SZ+	M	Developmental regression, developmental delay, seizures, retinal dystrophy, nystagmus and ataxia	WB	2021-03-26	863	2021-04-06	874	p	AR, compound het	trio	ABCD5	7	Yes	referral	Referral to metabolicspecialists			SZ increased	increased, number not documented		several	increased valproate dose
SZ+	m	intractable epilepsy, mod to severe LD, autism	WB	2020-10-16	5176	2020-10-30	5190	n	negative	trio	n/a	14	No					did not attend f/u
SZ+	f	neurodevelopmental regression, apnoea/seizures needing I&V, normal devt til 2, since then has stopped eating and talking, now has unsteady broad-based gait, episodes of biting hands, odd expressions, blue lips, long QT	BA Pakistani	2021-06-30	1276	2021-08-03	1310	p	XLR, MECP2 de novo, nonsense variant, path	trio	MECP2	34	no
SZ	f	Ex 30, myoclonic seizures. Received RCC transfusion and delay in collecting sample. Father had ?muscular problems as a child.	Mixed White and Black Caribbean	2022-02-16	7	2022-03-14	33	n	negative	trio	n/a	14	No
SZ+	m	Seizures, global dev delay, abnormal white matter with lack of myelination on MRI brain, sickle cell trait, central hypotonia, peripheral hypertonia.Duo	BB	2021-07-14	1142	2021-07-30	1158	n	Negative	solo	n/a	16	No
SZ+	M	Myoclonic epilepsy, bilateral optic atrophy, cerebellar atrophy, motor regression, cognitive regression, visual regression	BA British Bagladeshi	2021-05-13	1478	2021-05-24	1489	p	AR, homozygous	unk	MFSD8	11	No
SZ+	m	9/12 boy status epilesticus. Previousely well. ?metabolic. CSF lactate Normal. Ammonia normal. MRI subtle abnormality in basal ganglia. macrocephaly on 95th, rest of the parameter on 25th.	Other W	2021-01-19	274	2021-02-04	290	n	WES negative. Initial mito testing negative.	trio		16	No
SZ	f	infant onset difficult to control seizures, possible developmental regression, hypoglycaemia, hyperinsulinemia. Seizures pre-dated insulin/glucose disturbance. ARSA pathogenic varinat - carrier only	WB	2021-11-30	188	2021-12-16	204	p	AD, mat inh, frameshift, PRRT2 related seizure disorder	trio	PRRT2	16	no	no
SZ	m	seizure, father has SZ as a child too.	BA other	2022-07-06	383	2022-07-20	392	VUS initially later p	AD, LoF, heterozygous for paternaly inherited LP, Loss of function, SCN1A missense and also heterozygous for a paternally inherited SCN1A VUS. Diagnosed SCN1A related neurodev disorder	trio	SCN1A	18	Yes	drug added or initiation	added sodium valproate, stopped clobazam	PM3_mod. variant in cis, LP/VUS, using allelic info (monoallelic disorder) PM3_mod		continued	one prolonged SZ requring intubation, anotyher prologed SZ post vaccine, Neurological deterioration with fever/illness	no	long inpatient stay required	Clobazam, Trihexyphenidyl, Topiramate added, continued on Sodium valproate	at least once
SZ	m	seizure, central venous thrombosis	WB	2021-12-22	13	2022-01-07	29	n	neg	trio	n/a	16	No
SZ+	m	4/12 infantile spasm on prednisolone, dev regression	BB	2022-05-10	135	2022-05-24	149	n	negative-additional panels added (metabolism - negative; nuclear mito neg) mito test.	duo - mother	n/a	17	No
SZ+	m	Recurrent status epilepticus with markedly deranged liver function and transaminitis. Abnormal MRI brain. Early speech delay, but no current developmental concerns. Mito testing and array also pending.	BA British Indian	2022-03-25	3426	2022-04-12	3444	n	negative. Array, karyotype, mtDNA normal. No ring chromosomes.	trio	n/a	18	No
SZ+	f	Seizures, ataxia & coarse tremor	WB	2020-06-24	1536	2020-09-29	1633	p	AR, comp het, incomplete R14 as R59 informative Neuronal ceroid lipofuscinosis 2, TPP1 comp het (P/LP)	trio	TPP1	no record	yes	drug added or initiation	started on Ceroliponase alpfa ICV infusion. Stopped levetracetam and topiramate.			Continued but reducing in freq	no sz for several months	yes	no	Sucessfully weaned off topiramide and clobazam by 12months post diagnosis. On sodium valproate only and midazolam as rescue.
SZ+	m	Seizures from 12 hours of age. Hypotonia. Abnormal MRI - pons small and bright with minor reduction in cerebellar vermis size. ? Pontocerebellar hypoplasia. Duo exome analysis.	BB	2020-08-07	3	2020-08-25	21	n	WES negative (Duo) - failed to obtain paternal sample for trio; to be seen in clinic	duo		18	No
SZ	m	Typically developing 15m; refractory myoclonic seizures	WB	2022-04-22	479	2022-05-09	496	p	AR, LoF, comp het POLG-related mitochondrial disorder,	trio	POLG	17	yes	referral	referral to mitochondiral service, adviced on Drug avoidance (sodium valproate), added kitogenic diet			deceased 2 months after Dx	n/a	n/a	n/a	n/a
SZ+	m	"Problematic" seizures, apnoeas, abnormal MRI brain (pachygyria), dysmorphic (brachydactyly L hand, small tapered toes R foot, microcephaly, thin upper lip, b/l ear pits, long philtrum), global delay. Mito testing underway also.	WB	2021-11-26	2968	2021-12-15	2987	VUS	Compund het AP4E1 VUSs - found in DDD, but new info published	trio	AP4E1	19	NO
SZ	f	presnet with status epilepticus at 18/12, previously well. Apt uncel on ASM, father hx of SZ once. Encephalopathy. Commenced on clonidine and sod valproate. Normal dev at 3 yo.	WB	2021-12-01	572	2021-12-29	600	LP	AD, LoF, SCN1A likely pathogenic variant (paternally inherited) - LoF. Father has 1 history of SZ and febrile SZ. Paternal FHx of sz.	trio	SCN1A	28	Yes	drug added	Sodium valproate			Stopped (1 SZ with concurrent RSV infection only after 7 months of SZ free period since the Dx)	with infection	yes	no	No change - sodium valproate only
SZ	m	Neonatal seizures	Brazilian	2021-12-13	12	2021-12-30	29	VUS	de novo PPP2R5D missense VUS. Contacting research team.	trio	PPP2R5D	19	no
SZ	m	new onser myoclonus jerk at 2. Seizures. Encephalopathy. Motor delay prior to this. Levetracitam and clobazam porior to diagnosis. Patient of stoke mandiville and JR. transfere back and forth as time of sz presnewtaiton, tc and status.	BA Pakistani	2022-05-17	1027	2022-11-24	1050	p	AR, B4GALNT1 frasmeshift variant homozygous biparental inh	trio	B4GALNT1	191	no		info, RR counsellor appt
SZ+	f	Seizures, movement disorder, neuroregression, dysmorphic features, global developmental delay	unknown	2021-12-11	1702	2021-11-30	1720	LP	XLR, de novo	Trio	MECP2	18	No
SZ+	m	GDD, seizures, macrocephaly.MRI symm changes in dentate and cerebellar WM.Dr.Nesbitt to see	Sudanese	2021-08-04	1224	2021-08-25	1245	n	R14 negative.	trio	n/a	21	No
SZ	m	Difficult to control seizures with apnoea	Other W	2022-02-07	207	2022-02-21	221	n	negative	trio	n/a	21	No
SZ	m	Seizures, multifocal infarcts on MRI	BA Pakistani	2021-09-22	56	2021-10-13	77	n	Negative. Array and whole mitochondrial genome also negative.	trio	n/a	21	No
SZ	f	Refractory multifocal epilepsy, not dysmorphic, normal MRI B	WB	2020-03-16	103	2020-04-08	126	n	negative	trio	n/a	23	No
SZ	f	early onset seizures, normal bloods and neuroimaging	WB	2021-03-03	12	2021-03-26	35	VUS	SLC6A5 1x mat path and 1x pat VUS; at least carrier for Hyperekplexia	trio	SLC6A5	23	yes	Drug added	drug change to clonazepam
SZ+	M	Congenital muscular dystrophy; congenital microcephaly; ventriculomegaly; cobblestone lissencephaly; epilepsy; severe global developmental delay	WB	2019-11-28	740	2019-12-12	2102	p	AR, compound het	trio	FLVCR2	14	no		Future pregnancy counselling
SZ+	f	Seizure disorder;Basal Ganglia Hyperintensities;infection screen negative	Mixed White and Asian	2021-07-09	1431	2021-08-03	1456	n	Negative	trio	n/a	25	No
SZ	F	Atypical nocturnal seizures, resistance to anti-epileptic medication	unknown	2021-11-23	1707	2021-07-12	1721	P	AD,GoF, maternal inh, heterozygous, KCNT1	Trio	KCNT1	14	No
SZ	f	4x complex febrile seizures requiring intubation & ventillation.	BB	2020-03-04	576	2020-04-01	698	n	negative	trio	n/a	28	No
SZ+	m	Infantile spasm, multiple seizures, dystonia, GDD, non-specific abn MRI, aspiration penumoa due to recent neurological function decline? I+V in PICU.	WB	2022-03-31	2507	2022-04-20	2527	LP	AD, GoF, a heterozygous, de novo, likely pathogenic, KCNQ5 missense. diagnosis of neurodevelopmental and epileptic disorder	trio	KCNQ5	18	yes	drug added or initiation	added Carbamazepine and kitogenic diet			continued	a couple of toni-clinc a day	no	4	failed weaning kitogenic diet. Clobazam added.
SZ	f	Status epilepticus, normal development	WB	2021-09-30	226	2021-11-03	260	n	Negative.	trio	n/a	34	No
SZ+	m	ASD, learning diffs, epilepsy, regression, macrocephaly	BA Pakistani	2021-03-11	5137	2021-04-16	5173	VUS	homozygous GRM1 VUS to be discussed. ?segregation study possible planned. Biparetnal inheritance	trio	GRM1	36	no
SZ+	m	Global delay, severe epilepsy, social and communication difficulties, hypermobility, severe and recurrent infections, ptosis, recent deterioration, wheelchair bound and NG fed, known pat inh 2p16.3 del and mat inh CDKL5 VUS. Sig Fhx learning diffs/autism.	WB	2022-08-11	3476	2022-08-26	3491	LP	XLR, mat inh, hemizygous LP CUL4B missense	trio	CUL4B	13	no
SZ	m	Rapid onset focal seizures not controlled with medication	Other W	2022-04-05	1202	2022-04-26	1223	n	Neg	trio	n/a	59	No
SZ+	m	Intractable seizures, green urine, poor resp effort, MRI brain abn, first cousin RIP Nov 20 in Oxford NICU - ventilator dependent, abn MRI brain, contractures.	Other W	2021-01-15	3	2021-04-19	97	n	Normal array, Normal POLG gene analysis, Musc mito DNA depletion - negative. WGS negative	trio	n/a	94	No
SZ+	m	Known de novo del chr 8 and large dupl chr 10. Significantly worsening myopathic picture over past 7 months. Global delay. Epileptic encephalopathy. Pes cavus and calf wasting. Mat half sibs with global delay/S&L delay/epilepsy. no paternal sample available.	WB	2022-05-13	4481	2022-05-24	4492	p	AD, mosaic, de novo, heterozygous, CACNA1E variant - mosaic - further testing pending, CNVs - no single recessives in area of deletion	duo	CACNA1E mosaic 25%	14	no
SZ+	F	Developmental delay, regression, intractable seizures, status epilepticus, dysmorphic features, congenital diaphragmatic hernia, reurrent chest infections, scoliosis	WB	2021-02-04	4791	2021-02-15	4802	p	AD, heterozygous	unk	STXBP1	11	No
SZ	f	ex 31, corrected 37 weeker sudden neuro deterioration, seizure. MRI necrotising encephalitis - ?RANBP1. mito testing.	BA other Bangladeshi	2022-07-27	57	2022-08-09	70	n	negative R14. mDNA WGS - negative	trio	n/a	no record	No
SZ	f	Explosive onset focal seizures and generalised seizures. EEG showed epileptic/developmental encephalopathy, non specific. Drug-resistant. GWH patient. MRI normal. Seizure free on VPA.	Other W	2022-08-31	1402	2022-09-20	1422	n	negative	trio	n/a	no record	No
SZ+	F	Absence and generalised tonic, clonic seizures, learning difficulties, autism and regression	unknown	2021-12-11	4929	2021-11-30	4947	p	3q28 del 3q28 dup	Trio	3q28q29 microduplication	18	yes	drug added or initiation	added Phenytoin			did not attend f/u	did not attend f/u	did not attend f/u	did not attend f/u	did not attend f/u
SZ+	f	Infantile onset seizures,mild DD,LD,recent onset ataxia, Akinetic and mute. Absent cerebellar vermis. Mother probs with walking, mild LD.	WB	2021-05-21	5654	2021-06-11	5675	VUS initially later p	AR, homozygous splice site variant in STUB1 VUS (biallelic variants known cause of spinocerebellar ataxia disorder). Both parents are heterozygous for this variant.	trio	STUB1	21	no			PP4_mod, PS3_mod , phenotyping and RNA study
SZ	f	Sudden-onset refractory epilepsy	WB	2020-02-12	1003	Test cancelled by parental wish	n/a	cancelled	n/a imcolete no Parental sample	n/a	n/a	no record	n/a
